# Supplementary material for: Enhanced Sound Absorption of Aluminum Foam Composites by Introducing Pore-Penetrating Fibers
Source: Materials (Basel). 2025 Dec 8;18(24):5515. doi: 10.3390/ma18245515 (PMC12734820; doi:10.3390/ma18245515)
Supplement: Supplementary file 1 [file materials-18-05515-s001.zip]

Archive with 1 entries (1 files):
- materials-3982889-supplementary.pdf
